# Supplementary material for: Hybrid Mass Spectrometry Applied across the Production of Antibody Biotherapeutics
Source: J Am Soc Mass Spectrom. 2024 Nov 22;36(1):44–57. doi: 10.1021/jasms.4c00253 (PMC11697328; doi:10.1021/jasms.4c00253)
Supplement: Supplementary file 2 — js4c00253_si_002.xlsx [file js4c00253_si_002.xlsx]

## Sheet: HDX Data Table (Table S5) - LC
			Uptake - Buffer 1(Da.)					Uptake - Buffer 2(Da.)					Uptake - Buffer 3(Da.)					Uptake - Buffer 4(Da.)					Uptake - Buffer 5(Da.)						Uptake error (SD) - Buffer 1 (Da.)					Uptake error (SD) - Buffer 2 (Da.)					Uptake error (SD) - Buffer 3 (Da.)					Uptake error (SD) - Buffer 4 (Da.)					Uptake error (SD) - Buffer 5 (Da.)
			Ammonium Acetate					Formulation Product					Purification Stage no.2					Purification Stage no.1					Perfusion Media						Ammonium Acetate					Formulation Product					Purification Stage no.2					Purification Stage no.1					Perfusion Media
Start	End	Sequence	1 min	5 min	30 min	60 min	240 min	1 min	5 min	30 min	60 min	240 min	1 min	5 min	30 min	60 min	240 min	1 min	5 min	30 min	60 min	240 min	1 min	5 min	30 min	60 min	240 min		1 min	5 min	30 min	60 min	240 min	1 min	5 min	30 min	60 min	240 min	1 min	5 min	30 min	60 min	240 min	1 min	5 min	30 min	60 min	240 min	1 min
5	26	TQPPSVSVAPGKTARITCGGNN	1.32391	1.62424	2.03434	2.21761	2.63084	0.811269	1.03417	1.35215	1.4988	1.83876						4.88377	5.25981	5.5678	5.69059	5.94225	3.4724	3.65581	4.11423	4.91643	5.41614		0.10767	0.0384196	0.0676086	0.0656764	0.0394072	0.157782	0.162953	0.166151	0.159972	0.20658						0.0597895	0.239637	0.0660019	0.0716154	0.185129	0.154592
5	34	TQPPSVSVAPGKTARITCGGNNIGSKSVHW	1.84557	2.2717	2.85574	3.11743	3.70885	0.847676	1.11632	1.51359	1.70154	2.14711						3.21735	3.85504	4.42876	4.67051	5.18927	3.8711	4.09996	4.67904	5.71527	6.37466		0.237713	0.198399	0.222503	0.230856	0.277623	0.18571	0.135631	0.120018	0.084412	0.290296						0.094338	0.0970096	0.0988963	0.130066	0.167961	0.241572
9	26	SVSVAPGKTARITCGGNN	0.959159	1.20389	1.54657	1.70246	2.05943	0.409061	0.550487	0.764709	0.867805	1.11595																	0.657928	0.706815	0.550114	0.562502	0.6877	0.198071	0.219657	0.245437	0.117772	0.443095
11	34	SVAPGKTARITCGGNNIGSKSVHW	1.18946	1.56873	2.1273	2.39032	3.01002	0.878885	1.13885	1.51633	1.6926	2.10566						3.9851	4.50834	4.95576	5.13872	5.52165	3.53314	3.73528	4.2449	5.15086	5.72378		0.159332	0.0168622	0.0959539	0.0380007	0.0235952	0.167874	0.0912633	0.0629948	0.056044	0						0.270487	0.0158952	0.0479241	0.0440936	0	0.575369
20	38	ITCGGNNIGSKSVHWYQQK	0.43483	0.585231	0.81316	0.922906	1.18721	0.0571444	0.112842	0.240238	0.321516	0.574375											0.929534	1.02286	1.27586	1.78785	2.1525		0.215198	0.0295541	0.0376447	0.0223122	0.214446	0.101564	0.0364552	0.256662	0.108746	0.152402											0.194565
26	45	NIGSKSVHWYQQKPGQAPVL	1.1736	1.51859	2.01533	2.24541	2.77954	0.785646	1.00788	1.32687	1.47459	1.81817	0.866325	1.00714	1.42453	2.40484	3.19157	1.99384	2.39708	2.76117	2.91492	3.24549	2.12707	2.29384	2.72829	3.54504	4.08709		0.0893308	0.0224294	0.0165241	0.0766131	0.0717348	0.183745	0.133576	0.10191	0.0773199	0.275805	0.03	0.09	0.1	0.05	0.03	0.168905	0.192111	0.0979383	0.168559	0.307531	0.244217
27	45	IGSKSVHWYQQKPGQAPVL	0.962195	1.25419	1.67859	1.87656	2.33919	0.618372	0.805798	1.07959	1.20799	1.50994	0.628214	0.744778	1.10248	1.99553	2.75082	2.41529	2.80025	3.1367	3.27607	3.57093	0.181933	0.236114	0.431533	1.08227	1.78614		0.351067	0.103901	0.144247	0.232216	0.181338	0.43825	0.311447	0.10549	0.151271	0.307391	0.02	0.02	0.08	0.06	0.11	0.0699225	0.0672486	0.0524428	0.0454774	0.0833137	0.683428
33	52	HWYQQKPGQAPVLVIYYDSD	0.675851	0.87555	1.16547	1.30084	1.61802	0.307969	0.42478	0.606666	0.695943	0.914676						0.745054	1.01285	1.28362	1.406	1.68488							0.0713634	0.0377289	0.0110587	0.0585495	0.0870416	0.0745197	0.0728567	0.0749755	0.0958291	0.167592						0.0821427	0.0244327	0.0166587	0.0225087	0.10364
35	42	YQQKPGQA	0.754144	0.95555	1.23574	1.36199	1.64717	0.729277	0.854632	1.01714	1.08711	1.23991	0.649364	0.722726	0.923653	1.33364	1.62402	1.95068	2.08545	2.19484	2.23821	2.32668	1.33548	1.44805	1.7399	2.27732	2.62188		0.0834732	0.0592287	0.0773536	0.0940639	0.11653	0.0435383	0.0698315	0.0275764	0.0695965	0.247209	0.0399035	0.100888	0.140176	0.0141064	0.0556916	0.0382366	0.0255516	0.0146624	0.0166578	0.0294212	0.0946977
35	45	YQQKPGQAPVL	1.05399	1.35152	1.76912	1.95818	2.38626	0.973216	1.16491	1.41836	1.52892	1.77284	0.884877	0.993743	1.29588	1.92479	2.37597	2.06462	2.26423	2.4299	2.49645	2.63367	1.80678	1.94817	2.31188	2.97417	3.39596		0.0749856	0.0365662	0.0430459	0.0624286	0.0694066	0.0550572	0.0641409	0.065315	0.0460259	0.36988	0.0307605	0.0275319	0.0867193	0.0171783	0.0681111	0.0858773	0.084883	0.0753602	0.0610416	0.0713434	0.0200421
37	45	QKPGQAPVL	0.683352	0.898689	1.20949	1.35293	1.68297	0.734702	0.867349	1.04047	1.11534	1.27941	0.514778	0.593296	0.821144	1.33246	1.72229	0.841969	1.0034	1.14767	1.20821	1.33764	1.2826	1.38453	1.6476	2.12976	2.43897		0.0730621	0.025735	0.0056381	0.103465	0.10108	0.0733177	0.0908176	0.0493078	0.0231316	0.242444	0.035786	0.0440614	0.0381892	0.0735626	0.0648856	0.0672663	0.0110945	0.0783382	0.0704219	0.0943197	0.0114369
46	71	VIYYDSDRPSGIPERFSGSNSGNTAT	3.29419	3.77912	4.39359	4.65396	5.21498	2.16244	2.57475	3.11969	3.35768	3.88386	3.83701	4.08201	4.70501	5.82746	6.5445	5.95146	6.53077	7.01175	7.20498	7.60346	5.59771	5.81446	6.34432	7.23703	7.77497		0.232234	0.0918825	0.112411	0.131407	0.124568	0.0782096	0.217384	0.0457859	0.0859376	0.272429	0.21013	0.191001	0.477499	0.267971	0.331203	0.070727	0.0760136	0.139636	0.165845	0.318378	0.183544
46	72	VIYYDSDRPSGIPERFSGSNSGNTATL	2.82319	3.31686	3.95874	4.23572	4.84168	1.81282	2.20526	2.73651	2.9725	3.50198	3.35654	3.58196	4.15922	5.21329	5.89566	6.05414	6.65141	7.14801	7.3477	7.75981	4.99259	5.21439	5.76197	6.70066	7.2753		0.235675	0.10501	0.0991485	0.135094	0.153914	0.233102	0.196669	0.0800363	0.104566	0.303353	0.170342	0.185059	0.480627	0.29232	0.448581	0.0512004	0.813198	0.153745	0.198552	0.328037	0.237246
49	72	YDSDRPSGIPERFSGSNSGNTATL	2.27639	2.68379	3.21599	3.44645	3.95226	1.24145	1.54813	1.97488	2.16821	2.60936	2.94052	3.12082	3.57877	4.4038	4.93208	4.97357	5.47215	5.88773	6.0551	6.40101	4.03335	4.2302	4.71964	5.56886	6.09432		0.180339	0.0927942	0.0805567	0.106942	0.125752	0.0516923	0.140694	0.0727454	0.0710466	0.258874	0.186848	0.241892	0.388143	0.299633	0.340761	0.0539137	0.098415	0.532445	0.0875185	0.188585	0.178714
62	85	SGSNSGNTATLTISRVEAGDEADY	2.53604	2.98353	3.56677	3.81891	4.37156	1.49453	1.85148	2.34436	2.5664	3.07062	3.33869	3.53921	4.04741	4.95942	5.5413	5.53319	6.07747	6.53044	6.7127	7.08911	4.53414	4.74906	5.2822	6.20364	6.77181		0.196764	0.128837	0.133146	0.136196	0.137238	0.713242	0.162082	0.0428221	0.300194	1.32637	0.0900898	0.0969315	0.313446	0.116654	0.226557	0.103651	0.0938579	0.107264	0.193238	0.214255	0.152989
72	82	LTISRVEAGDE	1.10808	1.30824	1.56997	1.68337	1.93235	1.02128	1.22212	1.48849	1.60505	1.86308	1.75475	1.84531	2.0716	2.46778	2.71497	3.21679	3.40265	3.55257	3.6118	3.73232	1.56132	1.65485	1.89163	2.31549	2.58513		0.0737315	0.0662157	0.169284	0.121301	0.126361	0.116262	0.0872085	0.335583	0.507986	0.47176	0.124106	0.177706	0.0916037	0.0946945	0.139143	0.0179258	0.0298604	0.0627103	0.0636596	0.0675536	0.126939
73	82	TISRVEAGDE	0.802822	0.965841	1.18364	1.27947	1.49267	0.469806	0.592836	0.766306	0.845635	1.02815	1.15339	1.2287	1.42124	1.77219	1.99929	3.1043	3.2647	3.39343	3.44414	3.54706	1.60596	1.69	1.90017	2.26855	2.49855		0.0191891	0.0177483	0.0437607	0.0432741	0.0331339	0.0280343	0.0365228	0.0453524	0.0178496	0.0450195	0.0545975	0.0360631	0.16127	0.0532349	0.113591	0.027743	0.0154334	0.0272976	0.0521527	0.070638	0.02655
73	85	TISRVEAGDEADY	0.855611	1.04835	1.31132	1.42878	1.69356	0.490596	0.633312	0.83971	0.93582	1.16048	1.0016	1.08329	1.29801	1.70907	1.98733	3.97359	4.19315	4.36988	4.43962	4.58137	1.43259	1.53022	1.78103	2.24212	2.54282		0.0295277	0.0278078	0.0535616	0.0361546	0.0341684	0.035701	0.238634	0.057511	0.0358938	0.0388867	0.0634241	0.0954874	0.0928717	0.0411443	0.0626837	0.0659123	0.047386	0.0593372	0.0783926	0.132684	0.278021
74	84	ISRVEAGDEAD	0.573733	0.717681	0.918668	1.00994	1.21866	0.210763	0.287803	0.406417	0.46417	0.60464	1.09281	1.16875	1.36439	1.72598	1.96306	3.4617	3.63478	3.77356	3.8282	3.93903	0.768582	0.834	1.00695	1.34149	1.5701		0.03823	0.037662	0.0394477	0.0327344	0.0654082	0.0606194	0.064167	0.0643759	0.0592549	0.06219	0.020028	0.0467253	0.304395	0.0296062	0.08639	0.0174842	0.0118756	0.00387284	0.00550526	0.00561139	0.0220239
91	96	DSSSDW	0.69248	0.798644	0.933913	0.991451	1.11583	0.542327	0.637919	0.762523	0.816401	0.934509											1.15762	1.20384	1.31708	1.50869	1.62461		0.00807117	0.0116053	0.0172704	0.0235591	0.0320609	0.0810096	0.00742649	0.0162647	0.019115	0.0368148											0.0113983
95	104	DWVFGGGTKL	0.293189	0.459042	0.751207	0.906444	1.31136	0.230571	0.311642	0.434993	0.494539	0.638232	0.378713	0.423262	0.547286	0.810205	1.00527	1.91573	2.09798	2.24972	2.3108	2.43704	0.72391	0.823083	1.10515	1.71974	2.18035		0.0593427	0.0747139	0.0810026	0.093154	0.119626	0.123704	0.156703	0.160093	0.10762	0.386653	0.0701269	0.0418803	0.0473069	0.0199502	0.0382124	0.0188482	0.0444235	0.0157755	0.0409278	0.0132015	0.0706873
96	104	WVFGGGTKL	0.300075	0.423069	0.617687	0.714005	0.950914	0.116264	0.164511	0.241747	0.280401	0.37676	0.321757	0.357628	0.456617	0.663389	0.814955	1.30437	1.46099	1.59416	1.64846	1.76185	0.572471	0.636625	0.813071	1.1779	1.44141		0.224418	0.0133599	0.0148026	0.0367624	0.0266243	0.00720432	0.0146118	0.00959522	0.0275674	0.200829	0.0329639	0.0289921	0.0290615	0.0279817	0.0208301	0.0243549	0.0248015	0.0376191	0.0317166	0.0228561	0.0356778
105	118	TVLGQPKAAPSVTL	2.31443	2.576	2.89594	3.02811	3.30685	2.39323	2.65221	2.96757	3.09744	3.37061	2.32897	2.4938	2.91469	3.67467	4.15786	3.06647	3.38465	3.64927	3.75564	3.97505	3.79245	3.9581	4.36178	5.03454	5.43313		0.305362	0.292288	0.289864	0.291748	0.306602	0.0653575	0.0745621	0.0247147	0.0426018	0.182822	0.0499159	0.140529	0.0477126	0.0294564	0.145985	0.054179	0.0277389	0.0623054	0.17909	0.100163	0.0453227
117	124	TLFPPSSE	0.586907	0.761115	1.00914	1.12261	1.38198	0.486801	0.618508	0.803543	0.887669	1.07959	0.767413	0.842331	1.04194	1.42912	1.69054	1.15726	1.30131	1.42327	1.47281	1.57591	1.65014	1.71455	1.87098	2.13078	2.28473		0.0276752	0.0346598	0.0284143	0.0453628	0.062355	0	0.0196175	0.0318547	0.0235652	0.0158267	0.0803584	0.124782	0.121115	0.0603697	0.0562041	0.00720314	0.0348481	0.0242608	0.0695834	0.0141658	0.0885173
124	133	EELQANKATL	0.371114	0.56318	0.889713	1.05891	1.49019	0.336606	0.440817	0.593867	0.665908	0.835886	0.2027	0.255479	0.435755	0.977698	1.51094	1.49014	1.68692	1.85554	1.9246	2.06933	1.40346	1.53208	1.87195	2.52284	2.95833		0.0568075	0.0862284	0.0673832	0.0910586	0.12561	0.0813166	0.0605716	0.0790336	0.0641218	0.283055	0.0510367	0.0499456	0.0493635	0.247206	0.242886	0.0715938	0.0683118	0.164528	0.212849	0.168728	0.146087
125	133	ELQANKATL	0.436502	0.640442	0.973819	1.14177	1.55896	0.362186	0.466965	0.618154	0.688424	0.85237	0.416618	0.473563	0.636277	0.995974	1.2714	2.16471	2.32563	2.45723	2.50965	2.61701	1.30092	1.43126	1.7792	2.45484	2.91001		0.0496418	0.0446271	0.0457986	0.0739001	0.0920924	0.0527736	0.0563325	0.0656339	0.0767694	0.293819	0.0613745	0.0639078	0.0495907	0.038185	0.052227	0.083163	0.0997139	0.0820064	0.0844311	0.0926531	0.0714105
126	133	LQANKATL	0.386148	0.531621	0.755065	0.863223	1.12371	0.244094	0.318992	0.428824	0.480479	0.6023	0.264029	0.30684	0.434015	0.735096	0.979828	1.18334	1.35987	1.51281	1.57582	1.70852	0.993025	1.08923	1.34573	1.84484	2.1836		0.0524377	0.0417809	0.0407081	0.0531808	0.0892427	0.0464054	0.0438678	0.0453141	0.044184	0.138299	0.041686	0.0401723	0.0632907	0.038261	0.0521202	0.0394071	0.0454854	0.0437825	0.071778	0.068074	0.0436105
127	133	QANKATL	0.280461	0.365891	0.490589	0.548993	0.686108	0.143198	0.19309	0.268852	0.305382	0.393466	0.253889	0.284264	0.369074	0.549747	0.68434	1.57807	1.70312	1.80576	1.84673	1.93078	0.723533	0.787954	0.958374	1.28692	1.50943		0.0361603	0.039115	0.0316515	0.0358666	0.0616499	0.0411416	0.0452543	0.0483617	0.0446452	0.0788522	0.0377308	0.0684908	0.0442317	0.0409301	0.0628531	0.0593509	0.0527057	0.0508798	0.058556	0.0593024	0.0495875
128	133	ANKATL	0.441365	0.530539	0.649597	0.701961	0.818431	0.20794	0.270625	0.362017	0.404806	0.505279						0	0	0	0	0							0.00706931	0.0128533	0.0185074	0.0171538	0.0488457	0.0323045	0.0758451	0.0253243	0.0158165	0.0838486						0.12467	0.0921197	0.0332183	0.165193	0.383879
137	146	ISDFYPGAVT	0.901736	1.06273	1.27284	1.36375	1.5631	0.740015	0.887616	1.08413	1.17039	1.36188	0.894048	0.957256	1.12036	1.42251	1.62096	2.59833	2.77595	2.92007	2.9772	3.0937	1.50621	1.58355	1.77654	2.11347	2.32304		0.0425195	0.048033	0.0477262	0.0422423	0.0521524	0.0410887	0.0515184	0.0362111	0.0322386	0.0567757	0.0859086	0.0590649	0.105725	0.155691	0.212892	0.040186	0.0381714	0.0730622	0.081252	0.130383	0.109275
147	158	VAWKADSSPVKA	0.991564	1.26914	1.66163	1.84078	2.25063	1.18815	1.39624	1.66682	1.78357	2.03899	1.34155	1.43623	1.67999	2.12914	2.4222	3.35299	3.53322	3.67814	3.73528	3.85137	2.33497	2.4798	2.8447	3.48907	3.89133		0.14914	0.1681	0.0246857	0.056355	0.0724661	0.168367	0.147669	0.190114	0.208711	0.484517	0.0509174	0.0144397	0.142693	0.0372727	0.0573728	0.126822	0.195566	0.269293	0.259493	0.299869	0.0486259
147	161	VAWKADSSPVKAGVE	1.86795	2.29481	2.87001	3.12365	3.68679	1.68289	1.959	2.3143	2.46648	2.79733	2.01125	2.16938	2.58013	3.34631	3.84962	4.2197	4.46947	4.67107	4.75075	4.9129	3.49995	3.67476	4.10717	4.8479	5.29885		0.0301031	0.0508104	0.153303	0.144839	0.23362	0.0516887	0.0776663	0.124998	0.195555	0.618693	0.0671673	0.0891007	0.0994207	0.0910486	0.194919	0.0241393	0.0548341	0.0796399	0.0558727	0.108818	0.0731354
147	178	VAWKADSSPVKAGVETTTPSKQSNNKYAASSY	2.83825	3.45527	4.28774	4.65629	5.47988	1.94603	2.4027	3.03093	3.3132	3.9527	2.95813	3.19956	3.83295	5.03991	5.85207	8.05316	8.62559	9.09251	9.27821	9.65809	5.79787	5.92577	6.68707	8.02268	8.85627		0.248366	0.326393	0.200099	0.221008	0.210471	0.115844	0.167601	0.146685	0.184587	0.626839	0.32543	0.612193	0.209305	0.430111	0.412425	0.249592	0.128335	0.188447	0.216781	0.289219	0.233229
155	161	PVKAGVE	1.08234	1.26144	1.48875	1.58484	1.79081	0.894955	1.00951	1.15181	1.21125	1.33778	0.887971	0.956578	1.13397	1.46169	1.67464	1.77403	1.86937	1.94593	1.97609	2.03731	1.65348	1.71889	1.87786	2.14207	2.29868		0.0131645	0.0225155	0.0160228	0.0525199	0.0163782	0.205978	0.217468	0.235391	0.252812	0.339333	0.243807	0.230569	0.240981	0.316698	0.340756	0.119636	0.140124	0.139197	0.163516	0.188471	0.328273
162	177	TTTPSKQSNNKYAASS	1.24362	1.5077	1.86316	2.02035	2.37152	0.64475	0.822523	1.07627	1.19334	1.46476	1.23165	1.34019	1.62806	2.18729	2.57027	3.91921	4.19555	4.42084	4.51041	4.6936	2.2463	2.42028	2.87119	3.70884	4.25691		0.168661	0.127007	0.13119	0.160462	0.209534	0.121958	0.467498	0.0543149	0.0302865	0.329198	0.219532	0.0544876	0.164038	0.100496	0.194981	0.0438837	0.0371638	0.0267363	0.0410212	0.028096	0.0950961
162	178	TTTPSKQSNNKYAASSY	1.14559	1.40061	1.7475	1.90208	2.2498	1.2382	1.49457	1.83856	1.99042	2.32926	1.29833	1.40068	1.66852	2.17748	2.51974	3.49279	3.87978	4.20461	4.33596	4.60825	1.94232	2.10616	2.53633	3.35482	3.90281		0.0687531	0.0478272	0.037818	0.0865422	0.128665	0.052531	0.146327	0.0617383	0.0814685	0.194317	0.0613485	0.0508624	0.0661009	0.0505542	0.0528342	0.0716864	0.0654684	0.0676091	0.0739916	0.112889	0.0721207
165	178	PSKQSNNKYAASSY	1.92438	2.39497	3.03357	3.31593	3.94276	1.77377	2.04632	2.39322	2.54062	2.85891																	0.279949	0.0918927	0.0723918	0.286286	0.0784386	0.0557981	0.095769	0.0666398	0.0568781	0.668016
174	185	AASSYLSLTPEQ	0.994888	1.29913	1.73734	1.93971	2.40667	0.892288	1.08669	1.34948	1.46604	1.727	0.797861	0.907796	1.22085	1.90439	2.41756						0.886177	0.956962	1.14245	1.49565	1.73352		0.0644053	0.0438797	0.0644751	0.0950038	0.0567808	0.030261	0.102759	0.172218	0.134122	0.273911	0.13063	0.118309	0.0919963	0.174533	0.226279						0.134375
179	186	LSLTPEQW	0.607662	0.864883	1.26512	1.45865	1.91875	0.538056	0.719317	0.986963	1.11267	1.40678						1.31445	1.46879	1.59907	1.65192	1.7618	0.828488	0.92552	1.19141	1.73072	2.10709		0.0944068	0.151343	0.116191	0.173862	0.160204	0.108711	0.135348	0.082441	0.0741814	0.247192						0.0117445	0.0311794	0.142296	0.106387	0.184533	0.207288
179	202	LSLTPEQWKSHRSYSCQVTHEGST	0.512513	0.754928	1.15814	1.36494	1.89049	0.207187	0.303425	0.463422	0.545659	0.755682	0.256865	0.309631	0.477294	0.926822	1.3369	4.03516	4.47735	4.84999	5.00109	5.31526	1.08365	1.22683	1.63347	2.52392	3.20121		0.293688	0.101136	0.121666	0.208028	0.545425	0.0880201	0.130879	0.0831778	0.091886	0.284493	0.0722818	0.309642	0.0667853	0.0788073	0.121916	0.207801	1.36768	0.182742	0.44003	0.194367	0.306974
196	204	VTHEGSTVE	0.630506	0.762585	0.940272	1.01886	1.19453	0.579427	0.710621	0.88974	0.969785	1.15027						2.94414	3.07857	3.18596	3.22814	3.31355	1.4707	1.5438	1.72589	2.04289	2.23967		0.0924501	0.0677404	0.111317	0.106941	0.130763	0.124764	0.0768388	0.0558721	0.0818349	0.0771127						0.0919599	0.106136	0.115045	0.0940507	0.0867897	0.0810246
196	213	VTHEGSTVEKTVAPTECS	2.73696	3.10059	3.55447	3.74471	4.15083	2.3541	2.69894	3.13542	3.3202	3.71805						4.81066	5.19375	5.50725	5.63212	5.88784	4.06008	4.20932	4.57297	5.18231	5.5477		0.203476	0.110893	0.0647261	0.0563038	0.105871	0.681519	0.536346	0.341347	0.0534774	0.0646845						0.0482122	0.0725227	0.101996	0.0605711	0.0638574	0.129436
203	208	VEKTVA	0.615659	0.720802	0.85695	0.915526	1.04335	0.604217	0.707761	0.84195	0.89972	1.02586	0.240518	0.281177	0.402866	0.693504	0.930039	1.02155	1.16976	1.29725	1.34953	1.45917	0.89154	0.937651	1.05287	1.25455	1.38034		0.107048	0.0341028	0.0535156	0.0178098	0.0733901	0.102854	0.0773521	0.0775121	0.0451985	0.0652628	0.0198484	0.0348877	0.0566402	0.068195	0.124102	0.0301889	0.0261257	0.033423	0.0510787	0.0628062	0.0884568
203	211	VEKTVAPTE	1.65295	1.81564	2.01188	2.09215	2.26008	1.65042	1.8119	2.00661	2.08624	2.25279						2.63718	2.79205	2.91652	2.96557	3.06514	2.61593	2.66945	2.7965	3.00009	3.11739		0.106809	0.0817912	0.0879205	0.0689879	0.0678833	0.088208	0.0522343	0.0480777	0.0574729	0.149066						0.120651	0.0753091	0.145919	0.0743844	0.0630897	0.0615061
203	213	VEKTVAPTECS	0.557758	0.692572	0.879263	0.963548	1.15531	0.740574	0.894679	1.10164	1.19306	1.39715						3.44151	3.58727	3.70339	3.74893	3.84103	3.23382	3.30535	3.47557	3.7495	3.90793		0.150366	0.157083	0.306463	0.254443	0.236808	0.452377	0.516355	0.461973	0.447659	0.460015						0.0755326	0.0646014	0.0836839	0.0886111	0.109289	0.04047
205	211	KTVAPTE	1.42933	1.53892	1.66833	1.7205	1.8283	1.38726	1.49776	1.62863	1.68149	1.79093						1.95534	2.06388	2.15088	2.1851	2.25448	2.01993	2.05522	2.13863	2.27125	2.34715		0.0951839	0.0479524	0.157424	0.0112623	0.072307	0.0817733	0.0379927	0.0205615	0.0425337	0.054632						0.0858378	0.0370456	0.0150865	0.0207788	0.0279618	0.0157473
205	213	KTVAPTECS	1.9187	2.07552	2.2616	2.33686	2.49281	1.61427	1.77523	1.96969	2.04933	2.21611	0.866068	0.924243	1.07344	1.34684	1.52461	2.9826	3.10061	3.19424	3.23087	3.30478	2.60004	2.65396	2.78201	2.98732	3.1057		0.0719847	0.0662131	0.0610263	0.0471397	0.0501484	0.103962	0.109699	0.0823117	0.0650561	0.0827007	0.042845	0.0527198	0.0393751	0.0576524	0.0871929	0.098605	0.0955641	0.115525	0.127739	0.182256	0.233558
[truncated: 4 more columns]

## Sheet: HDX Data Table (Table S6) - HC
			Uptake - Buffer 1(Da.)					Uptake - Buffer 2(Da.)					Uptake - Buffer 3(Da.)					Uptake - Buffer 4(Da.)					Uptake - Buffer 5(Da.)						Uptake error (SD) - Buffer 1 (Da.)					Uptake error (SD) - Buffer 2 (Da.)					Uptake error (SD) - Buffer 3 (Da.)					Uptake error (SD) - Buffer 4 (Da.)					Uptake error (SD) - Buffer 5 (Da.)
			Ammonium Acetate					Formulation Product					Purification Stage no.2					Purification Stage no.1					Perfusion Media						Ammonium Acetate					Formulation Product					Purification Stage no.2					Purification Stage no.1					Perfusion Media
Start	End	Sequence	1 min	5 min	30 min	60 min	240 min	1 min	5 min	30 min	60 min	240 min	1 min	5 min	30 min	60 min	240 min	1 min	5 min	30 min	60 min	240 min	1 min	5 min	30 min	60 min	240 min		1 min	5 min	30 min	60 min	240 min	1 min	5 min	30 min	60 min	240 min	1 min	5 min	30 min	60 min	240 min	1 min	5 min	30 min	60 min	240 min	1 min
3	10	QLVQSGAE	0.636555	0.770157	0.949573	1.02878	1.20548	0.49203	0.604998	0.759686	0.828959	0.985445	0.266038	0.303375	0.41088	0.652359	0.840516	1.82621	1.98934	2.12408	2.17806	2.28913	0.646774	0.712907	0.891767	1.25042	1.50216		0.0166143	0.267058	0.0310948	0.0367764	0.00922204	0.0701458	0.0680512	0.0548131	0.0271439	0.147497	0.028815	0.0980621	0.145799	0	0.0286183	0.0152748	0.00542348	0.0267696	0.0164466	0.0285028	0.0374612
5	10	VQSGAE	0.387016	0.469957	0.582002	0.6317	0.743058	0.360738	0.44321	0.556013	0.606484	0.720407	0.579378	0.633778	0.778748	1.06169	1.2553	1.51288	1.61106	1.69069	1.72225	1.78665	1.0359	1.08271	1.19839	1.39706	1.51885		0.0923876	0.00796942	0.0139334	0.0207585	0.0415285	0.00942737	0.0116243	0.0379191	0.0328714	0.0722546	0.00806486	0.0261522	0.0155724	0.00979767	0.0856116	0.0684231	0.00706564	0.0119975	0.044496	0.0630219	0.102977
5	17	VQSGAEVKKPGAS	1.67032	1.99273	2.41534	2.59836	2.99919	1.36125	1.59588	1.90006	2.03102	2.31698	1.44604	1.59204	1.98406	2.75643	3.28666	3.70813	3.92103	4.09255	4.16026	4.29792	2.8983	3.08513	3.55551	4.38236	4.89415		0.0597454	0.112442	0.108459	0.242307	0.271583	0.0582993	0.0929683	0.207742	0.16428	0.582099	0.0898657	0.166728	0.198786	0.207318	0.317028	0.0754828	0.0549558	0.0615176	0.0586906	0.109475	0.132412
7	17	SGAEVKKPGAS	1.28015	1.58836	2.00745	2.19332	2.60775	1.10336	1.29126	1.5345	1.63913	1.86743	0.825902	0.920984	1.18284	1.72356	2.11173	2.75575	2.92696	3.06557	3.12045	3.23232	2.35351	2.51053	2.90701	3.60689	4.04125		0.018694	0.0143574	0.0580799	0.0975181	0.0540825	0.0833057	0.117641	0.117839	0.152719	0.471537	0.0340538	0.0990087	0.15128	0.0491043	0.235705	0.0515488	0.0257511	0.0177786	0.037472	0.184138	0.0339441
11	17	VKKPGAS	0.409007	0.518478	0.672516	0.742713	0.903393	0.243151	0.309954	0.405179	0.449062	0.550696	0.161071	0.190724	0.281691	0.509365	0.703205	1.90447	1.98399	2.04733	2.07217	2.1224	0.645767	0.697508	0.832568	1.08718	1.25643		0.0718603	0.0819878	0.140312	0.164903	0.151011	0.0477317	0.077567	0.144644	0.16861	0.170399	0.0564493	0.0657742	0.0336306	0.0612533	0.143647	0.0724644	0.115776	0.223781	0.102124	0.221585	0.114628
11	22	VKKPGASVKVSC	1.18166	1.3962	1.67661	1.79803	2.0644	0.873789	1.05654	1.30196	1.41034	1.65218						2.94505	3.17641	3.36573	3.44114	3.59558	1.60581	1.74671	2.11689	2.81914	3.28549		0.130376	0.148739	0.182005	0.22748	0.284486	0.144867	0.0938882	0.0997685	0.183642	0.284103						0.113999	0.134964	0.131856	0.103651	0.0870473	0.103894
18	26	VKVSCKASG	0.878494	1.07494	1.34063	1.45836	1.72144	0.726892	0.874487	1.07162	1.15833	1.3512	0.25948	0.289822	0.374318	0.553781	0.6874	2.6862	2.83017	2.94592	2.99156	3.08427							0.159437	0.100414	0.120162	0.146338	0.159441	0.051603	0.062679	0.0570104	0.0928345	0.259187	0.0520447	0.0578193	0.0576938	0.0448392	0.0667537	0.129088	0.145651	0.135267	0.161563	0.162969
23	36	KASGYTFTGHYMHW	0.482278	0.623922	0.829397	0.925305	1.15001	0.116221	0.1706	0.261239	0.307914	0.427323						1.96171	2.21303	2.42813	2.51618	2.70067	1.28714	1.38295	1.63178	2.09823	2.40799		0.429838	0.376278	0.360009	0.379051	0.408942	0.0378709	0.0543149	0.0341953	0.0275342	0.0277596						0.0183639	0.0180979	0.0402906	0.0337906	0.0457046	0.393402
27	36	YTFTGHYMHW	0.0546672	0.0820738	0.128906	0.15345	0.217262	0.0101241	0.0172746	0.031304	0.0393929	0.0623576	0.256501	0.287456	0.374186	0.560442	0.700548	0.111475	0.171134	0.238601	0.271234	0.350218	0.300301	0.335429	0.433247	0.640953	0.795542		0.0236197	0.0269387	0.0206827	0.016983	0.0199077	0.295354	0.333106	0.0304517	0.0332489	0.0252516	0.0509292	0.0496348	0.0614908	0.0404248	0.0399328	0.0784536	0.0658649	0.079807	0.0295374	0.0356514	0.0841329
27	45	YTFTGHYMHWVRQAPGQGL	0.689304	0.894617	1.19318	1.33274	1.66001	0.523222	0.690142	0.937495	1.05471	1.33299	0.0111823	0.0181434	0.0557807	0.314042	0.814637	0.324788	0.498022	0.693264	0.787437	1.01463	1.68072	1.80946	2.1449	2.77698	3.19858		0.534291	0.144173	0.159283	0.128857	0.156621	0.475463	0.389906	0.413208	0.386518	0.399176	0.0840164	0.142638	0.0628319	0.0600592	0.0857878	0.1296	0.0968855	0.0895125	0.0909702	0.132687	0.139039
27	59	YTFTGHYMHWVRQAPGQGLEWMGWIDPVTGGTK	2.72948	3.29166	4.04426	4.37583	5.11421	1.97104	2.43213	3.06624	3.35111	3.99648	3.80268	4.05364	4.69602	5.86913	6.62955	9.05485	9.63469	10.1048	10.2911	10.6711	5.30555	5.57889	6.26179	7.45689	8.20224		0.131435	0.133563	0.145882	0.197795	0.0933892	0.212552	0.16336	0.147396	0.197107	0.231976	0.0447876	0.101248	0.309654	0.133245	0.313655	0.0299864	0.135447	0.182896	0.188553	0.208608	0.0975387
29	36	FTGHYMHW	0.0655855	0.095253	0.144147	0.169128	0.232594	0.0487347	0.0731816	0.11495	0.136832	0.193701	0.189519	0.213062	0.279386	0.423195	0.5323	1.45661	1.59749	1.71494	1.76227	1.86014	0.210905	0.236375	0.307727	0.460893	0.576028		0.0383117	0.0150326	0.0288023	0.0304459	0.0281962	0.0912947	0.079802	0.137792	0.135884	0.0280178	0.0478564	0.0406826	0.0266653	0.0300349	0.0447433	0.0713668	0.120369	0.120206	0.11419	0.0258379	0.0418966
37	44	VRQAPGQG	0.765365	0.945118	1.18935	1.29776	1.53997	0.826049	0.965517	1.14543	1.2226	1.39049	0.653723	0.736963	0.969391	1.45789	1.81081	2.0969	2.2324	2.34189	2.38518	2.47328	1.43141	1.51867	1.7381	2.12433	2.36473		0.0258867	0.112365	0.132755	0	0.0281962	0.0608901	0.054223	0.0700011	0.0726861	0.191388	0.0397827	0.0428777	0.114051	0.0370429	0.0804158	0.0666702	0.0316008	0.0432332	0.0399589	0.0667828	0.105024
37	45	VRQAPGQGL	0.933438	1.16973	1.49458	1.63976	1.96554	0.734626	0.886788	1.09017	1.17962	1.3784	0.968246	1.05876	1.29912	1.76417	2.07884	2.27672	2.43945	2.57172	2.6242	2.7313	1.63783	1.76459	2.08996	2.67982	3.05372		0.0231852	0.0269761	0.0166345	0.0474711	0.046185	0.0195225	0.0311645	0.0266017	0.0277308	0.24293	0.0150637	0.0337914	0.0738296	0.0374749	0.0880255	0.0540098	0.0235857	0.0899238	0.0849777	0.0661463	0.0123772
37	46	VRQAPGQGLE	0.802444	1.00979	1.29826	1.42856	1.72425	0.615473	0.753543	0.941578	1.02544	1.21421	0.930305	1.01364	1.23436	1.66098	1.9507	2.71391	2.86462	2.98589	3.03373	3.13094	1.52247	1.64122	1.94808	2.51351	2.87937		0.048496	0.0537178	0.0631511	0.0837135	0.0679638	0.0270005	0.0265129	0.0516166	0.0417729	0.24796	0.0444465	0.0660814	0.0760369	0.0539875	0.0954099	0.0255886	0.0112306	0.0291005	0.0168334	0.0253807	0.0401171
37	48	VRQAPGQGLEWM	0.707182	0.986404	1.41834	1.62786	2.13165	0.590231	0.758005	0.998377	1.10944	1.36701	0.941921	1.04051	1.30801	1.84701	2.22661	3.15715	3.34544	3.49756	3.55772	3.6802	1.6279	1.77268	2.15355	2.87722	3.35805		0.0433971	0.0642833	0.0491051	0.0708973	0.0595718	0.0442276	0.0888148	0.0586987	0.0494707	0.342736	0.0560177	0.0807818	0.137805	0.108784	0.215275	0.0356409	0.0686476	0.0429123	0.0374441	0.049215	0.0650518
37	49	VRQAPGQGLEWMG	0.695736	0.965883	1.38304	1.58542	2.0729	0.57949	0.738751	0.965589	1.07004	1.3117	0.854834	0.95243	1.22142	1.77896	2.18186	3.12776	3.3456	3.52304	3.59356	3.7377	1.538	1.68791	2.08806	2.86823	3.39878		0.0205143	0.0233342	0.0297023	0.07941	0.0603786	0.0137809	0.0318351	0.0471252	0.0408147	0.364045	0.0475528	0.0411437	0.0898479	0.0476361	0.111698	0.030778	0.0251965	0.0147873	0.0194575	0.0179537	0.0141752
50	63	WIDPVTGGTKYAQN	1.46872	1.8832	2.46652	2.73132	3.33289	1.26808	1.54642	1.92198	2.08819	2.45933	1.40415	1.56287	1.99698	2.8794	3.50098	3.41132	3.71116	3.95809	4.05681	4.25959	2.48937	2.67788	3.1625	4.04674	4.61319		0.140399	0.117649	0.0958352	0.208111	0.189289	0.171039	0.160246	0.244783	0.130341	0.394306	0.225866	0.244991	0.240559	0.34519	0.438592	0.0487098	0.106528	0.145034	0.16114	0.20566	0.265779
50	64	WIDPVTGGTKYAQNF	1.44644	1.92512	2.62404	2.94901	3.70083	1.79364	2.08508	2.45917	2.61907	2.96607	1.60278	1.77896	2.25832	3.22373	3.89812	4.10633	4.40188	4.64236	4.73783	4.93281	2.97055	3.1692	3.67298	4.57167	5.13687		0.11762	0.111522	0.140449	0.194145	0.187059	0.453956	0.302979	0.350056	0.289487	0.433777	0.222572	0.262732	0.211258	0.236463	0.291002	0.183811	0.258916	0.267636	0.27339	0.286272	0.374236
50	66	WIDPVTGGTKYAQNFQG	2.24934	2.82206	3.60679	3.95618	4.73647	1.91834	2.27974	2.75387	2.95959	3.41139	1.9946	2.21598	2.81825	4.02843	4.86982	4.42989	4.81063	5.1235	5.24841	5.50469	3.7698	4.00675	4.60311	5.65251	6.30412		0.0701873	0.0744728	0.138126	0.211109	0.228317	0.0760921	0.106102	0.219789	0.137625	0.552243	0.239503	0.266916	0.322321	0.475241	0.567932	0.0626369	0.133323	0.209117	0.231856	0.28488	0.423771
52	87	DPVTGGTKYAQNFQGWVTMTRDTSIRTAYMELSRLR	1.03991	1.43144	2.03752	2.33337	3.05362	0.548165	0.76703	1.11317	1.28493	1.70985	1.72402	1.897	2.36599	3.31521	3.99143	7.39803	8.0979	8.68014	8.91443	9.39841	1.47231	1.69286	2.33595	3.80944	4.97384		0.12	0.15	0.1	0.12	0.12	0.0365017	0.0235184	0.0224942	0.039459	0.0636549	0.0700566	0.0334408	0.0996694	0.0401285	0.127424	0.0244463	0.020787	0.0808167	0.0471759	0.0758093	0.0651569
67	78	WVTMTRDTSIRT	1.14079	1.40571	1.76682	1.92773	2.28897	0.96441	1.16588	1.43637	1.5558	1.82225	1.27663	1.40364	1.74516	2.4223	2.89209	3.59097	3.7932	3.95613	4.02046	4.15128							0.199621	0.292342	0.226666	0.37405	0.294378	0.11106	0.188048	0.17792	0.357054	0.171036	0.0737163	0.0669635	0.100469	0.103225	0.114076	0.179031	0.154588	0.214235	0.220326	0.222329
68	80	VTMTRDTSIRTAY	1.47824	1.73072	2.05766	2.19832	2.50526	0.940827	1.14449	1.42003	1.54238	1.81672	1.11227	1.23301	1.55903	2.20306	2.64187	3.61221	3.84481	4.03344	4.1082	4.26071	2.48798	2.6006	2.87897	3.3571	3.65025		0.078046	0.0608872	0.0615279	0.0792103	0.041555	0.065785	0.141576	0.118276	0.0606488	0.230211	0.0184685	0.0369896	0.181352	0.0530586	0.113218	0.0466257	0.0446903	0.0586047	0.0656437	0.105429	0.0587988
71	78	TRDTSIRT	1.11077	1.36574	1.70834	1.85894	2.19208	0.964152	1.11272	1.30217	1.38279	1.55714	0.979443	1.08875	1.38754	1.99527	2.42464	2.63594	2.75125	2.84322	2.87931	2.95234	2.27018	2.33019	2.47397	2.70802	2.84478		0.0649213	0.0831836	0.123931	0.108012	0.0814725	0.113349	0.0829111	0.134013	0.126064	0.269498	0.032932	0.0334372	0.10733	0.0604778	0.0860169	0.0910422	0.045739	0.157407	0.0839719	0.12887	0.0383547
71	80	TRDTSIRTAY	1.19871	1.4239	1.71892	1.84678	2.12727	0.911655	1.08624	1.31687	1.41753	1.63989	0.286425	0.352828	0.569233	1.1603	1.68604	2.76742	2.94032	3.08031	3.13574	3.24873	2.00637	2.09112	2.29953	2.65432	2.87012		0.037351	0.0569137	0.025423	0.0502043	0.03221	0.107944	0.17661	0.0996759	0.0407684	0.222913	0.0989278	0.117973	0.0461548	0.0538262	0.06817	0.0311464	0.0399659	0.0249849	0.0303955	0.0303496	0.0490125
74	80	TSIRTAY	0.710652	0.914115	1.2016	1.33248	1.63061	0.653042	0.772333	0.92862	0.996428	1.14548	0.00131489	0.00239862	0.00968387	0.0832655	0.274437	1.48192	1.62144	1.73719	1.78367	1.87952	1.27862	1.33526	1.47502	1.71435	1.86069		0.0821904	0.0734635	0.0576619	0.0420057	0.0496942	0.0919595	0.11381	0.109624	0.0442131	0.24146	0.0661204	0.0327424	0.0103554	0.00520116	0.0256357	0.0502653	0.0462934	0.0668397	0.0608115	0.0592033	0.0470366
83	93	LSRLRSDDTAM	0.434123	0.557014	0.733551	0.815364	1.00581	0.227683	0.308269	0.431196	0.490658	0.63445	0.542742	0.603424	0.770519	1.11729	1.36912	2.08094	2.28356	2.45257	2.52069	2.66159	0.0858117	0.10525	0.168931	0.349247	0.521733		0.311626	0.312489	0.316187	0.316736	0.308003	0.0636655	0.0320705	0.0287647	0.0162954	0.0499056	0.0435817	0.0294874	0.0526095	0.0230848	0.0573372	0.133209	0.0198818	0.035291	0.0117274	0.0241598	0.0213807
84	93	SRLRSDDTAM	0.356934	0.487586	0.687709	0.7846	1.01857	0.214893	0.291777	0.409365	0.466339	0.604295	0.175375	0.196603	0.256105	0.383968	0.480187	2.25496	2.43798	2.58853	2.6487	2.77229	0.940393	1.03898	1.30612	1.84249	2.21833		0.0209845	0.0258751	0.0536691	0.0402907	0.0661357	0.0238024	0.0466823	0.0622006	0.0710565	0.213619	0.0659298	0.0650963	0.0442305	0.0660489	0.0708614	0.0365017	0.0235184	0.0224942	0.039459	0.0636549	0.0459221
87	93	RSDDTAM	0.14087	0.211151	0.330147	0.391903	0.550411	0.0969223	0.136221	0.198658	0.229738	0.306836	1.24328	1.3449	1.61173	2.12117	2.46479	1.52754	1.64865	1.74812	1.78784	1.86937	0.248395	0.289389	0.411573	0.702091	0.938601		0.0293978	0.0196792	0.0277789	0.0273209	0.0722633	0.00968585	0.0127512	0.0201348	0.0223724	0.0924342	0.149791	0.269437	0.419811	0.430118	0.499605	0.0436633	0.028272	0.0248612	0.0292744	0.0293325	0.0012054
94	107	YYCAREVTGDRGQF	1.59317	1.85933	2.20299	2.35056	2.67211	1.04295	1.26421	1.56244	1.69451	1.98998	2.24294	2.36319	2.66421	3.19247	3.52243	4.23302	4.50674	4.72835	4.81608	4.99486	2.09227	2.21157	2.51226	3.04652	3.38423		0.109572	0.134011	0.103886	0.149003	0.261519	0.74642	0.45711	0.448731	0.20978	0.435764	0.0399269	0.057495	0.12304	0.0658821	0.131205	0.141826	0.186681	0.19355	0.182017	0.185899	0.098118
95	107	YCAREVTGDRGQF	1.95795	2.22605	2.56212	2.70341	3.00581	1.26327	1.50034	1.81235	1.94816	2.2475	1.7317	1.81367	2.01707	2.36885	2.58592	4.52598	4.72176	4.87786	4.93911	5.06303	2.25354	2.38144	2.70296	3.27091	3.62747		0.829232	0.623166	0.598493	1.0143	1.0043	0.228613	0.250781	0.205124	0.146766	0.183772	0.438823	0.427759	0.422556	0.424754	0.438121	0.0658714	0.504521	0.2195	0.111557	0.0141138	0.0520775
98	107	REVTGDRGQF	2.10435	2.31157	2.5616	2.6639	2.87797	1.61626	1.82048	2.07383	2.17956	2.40445	0.588245	0.649044	0.81392	1.14638	1.38115	2.85231	3.04808	3.20704	3.27008	3.39872	2.5635	2.6477	2.85147	3.18884	3.38893		0.0814778	0.0253152	0.0258961	0.0290544	0.0264406	0.065169	0.0809062	0.117201	0.0413729	0.0377295	0.0190507	0.0565182	0.047676	0.0144642	0.0308992	0.0323436	0.0518533	0.0319947	0.0357766	0.0806955	0.173681
108	115	DKWGQGTL	0.647221	0.818147	1.05741	1.16599	1.41344	0.460827	0.568541	0.716647	0.783176	0.933876	1.74012	1.88796	2.27574	3.01102	3.50069	2.092	2.22719	2.33687	2.38035	2.46905	1.1421	1.22247	1.42874	1.80595	2.04979		0.0509907	0.0256405	0.0286522	0.0392721	0.0570404	0.0431718	0.0319735	0.0289518	0.0435473	0.252889	0.0978386	0.11145	0.0726937	0.0860647	0.206405	0.0259109	0.0395546	0.0276243	0.0836368	0.0313424	0.00828548
116	129	VTVASASTKGPSVF	2.108	2.3886	2.7387	2.88538	3.19837	1.30362	1.53887	1.84655	1.97988	2.2727	0.0807272	0.111715	0.237032	0.747605	1.39714	2.71828	3.0439	3.31893	3.43054	3.66258	3.31138	3.46069	3.82764	4.44996	4.82596		0.129095	0.106467	0.076638	0.628665	0.386604	0.367742	0.36932	0.374073	0.367517	0.487641	0.0231709	0.0645949	0.124746	0.0121998	0.239616	0.0226942	0.0240554	0.0604183	0.2405	0.0808093	0.0642797
116	145	VTVASASTKGPSVFPLAPSSKSTSGGTAAL	2.50679	2.9952	3.64266	3.92595	4.5532	1.26694	1.60491	2.08364	2.30331	2.81024	1.4896	1.67567	2.19804	3.31816	4.15403	5.55696	6.19457	6.73216	6.95014	7.40314	3.78414	4.01568	4.6034	5.66075	6.33674		0.212552	0.16336	0.147396	0.197107	0.231976	0.171019	0.110744	0.172769	0.121818	0.239878	0.237074	0.226864	0.398852	0.281425	0.35566	0.122632	0.124651	0.137861	0.155788	0.243829	0.363633
132	146	APSSKSTSGGTAALG	1.54229	1.80596	2.14767	2.29479	2.61607	0.785214	0.977846	1.24546	1.36655	1.64258	0.539988	0.57275	0.655923	0.805686	0.901577												0.0356754	0.544886	0.0362172	0.0479541	0.10308	0.136418	0.0787593	0.0827811	0.0892619	0.17176	0.053786	0.0781726	0.0212394	0.112772	0.0357635
133	138	PSSKST	1.16789	1.28461	1.42456	1.4815	1.59997	0.963945	1.11699	1.30942	1.39018	1.56213	1.40127	1.47421	1.65658	1.9762	2.1758	1.79311	1.86158	1.91578	1.93695	1.97963	0.922169	1.02379	1.29485	1.8104	2.14212		0.0161635	0.0200152	0.0118967	0.028122	0.0338038	0.050882	0.0267866	0.0137406	0.00431193	0.0679748	0.100353	0.105538	0.131525	0.0982866	0.136676	0.0771629	0.0907504	0.113165	0.00244677	0.159857	0.0843455
148	158	LVKDYFPEPVT	1.15024	1.32771	1.55384	1.65002	1.85784	0.691044	0.855295	1.08094	1.18211	1.41065	0.110656	0.142099	0.253252	0.609305	0.980218	2.3076	2.4889	2.63734	2.69648	2.81766	1.34591	1.45067	1.72206	2.22545	2.55402		0.110985	0.108615	0.0933449	0.0845744	0.0502768	0.103624	0.101385	0.131322	0.110387	0.304291	0.0338048	0.017647	0.00847717	0.0156065	0.0428436	0.103621	0.100177	0.106466	0.0970773	0.0958852	0.125204
149	158	VKDYFPEPVT	0.197747	0.357777	0.68423	0.87458	1.40866	0.26086	0.374762	0.558447	0.650506	0.879291	0.110656	0.142099	0.253252	0.609305	0.980218	0.596068	0.758818	0.91341	0.980677	1.12898	0.55722	0.654877	0.947425	1.63787	2.18293		0.024416	0.0374332	0.0462161	0.0842831	0.0912161	0.0643539	0.0272848	0.0921029	0.0682654	0.323497	0.0338048	0.017647	0.00847717	0.0156065	0.0428436	0.0254366	0.0289283	0.188562	0.0414937	0.0520871	0.0159196
159	166	VSWNSGAL	0.30181	0.406139	0.563386	0.63867	0.818711	0.12421	0.171862	0.246312	0.282942	0.372873						1.289	1.4291	1.54708	1.5949	1.69431	2.44185	2.4992	2.63599	2.85686	2.98501		0.0758313	0.0722449	0.0797783	0.090091	0.0858984	0.0479209	0.0821779	0.0405663	0.0550712	0.178572						0.0755964	0.0805064	0.0828957	0.0729669	0.058523	0.0415672
162	177	NSGALTSGVHTFPAVL	1.52935	1.81691	2.19523	2.35984	2.72245	2.19616	2.50318	2.88923	3.0519	3.40073	1.24968	1.40087	1.82083	2.70035	3.33884	3.20531	3.54441	3.82827	3.94287	4.18021	2.73647	2.86956	3.2003	3.77363	4.12802		0.104627	0.0925061	0.0735185	0.0626937	0.0785641	1.23812	1.13174	0.828543	0.785893	0.888254	0.0955427	0.077078	0.206744	0.192279	0.239128	0.0516685	0.0821046	0.0721274	0.0466461	0.150288	0.122256
165	177	ALTSGVHTFPAVL	0.700658	0.91326	1.22198	1.36585	1.70168	0.480848	0.624392	0.833086	0.930594	1.15911	0.4174	0.493777	0.727399	1.30789	1.79756	0.945385	1.19743	1.43584	1.53933	1.76703	1.30367	1.39261	1.62114	2.04142	2.31561		0.154587	0.123503	0.109467	0.0833521	0.103795	0	0.00544612	0	0.0510381	0	0.0821027	0.0865946	0.115284	0.103524	0.0725712	0.075355	0.106933	0.068527	0.067805	0.0728439	0.122494
166	177	LTSGVHTFPAVL	0.756621	0.961962	1.25214	1.38482	1.68947	0.51957	0.6583	0.854714	0.944789	1.15252	0.357734	0.432787	0.671148	1.30155	1.85905	0.809717	1.03622	1.25245	1.34682	1.55543	1.38746	1.47424	1.69508	2.09417	2.3504		0.301789	0.348222	0.42974	0.39777	0.373697	0.111507	0.102818	0.207928	0.280719	0.182573	0.0232191	0.027349	0.0198549	0.0379219	0.0324043	0.0570888	0.0919554	0.0531319	0.0431541	0.0376439	0.0513111
167	177	TSGVHTFPAVL	0.688522	0.893659	1.18933	1.32627	1.64393	0.61692	0.76351	0.965593	1.05651	1.2627	0.412365	0.491481	0.735983	1.3515	1.87257	0.669432	0.868943	1.06185	1.14669	1.33542	1.46878	1.5511	1.75825	2.12538	2.35691		0.10717	0.126678	0.105006	0.0881075	0.0919326	0.0913522	0.1028	0.0895942	0.0857976	0.173032	0.0373794	0.013933	0.0181056	0.0409034	0.0655937	0.0933295	0.0998479	0.0948515	0.115346	0.128714	0.066961
183	188	YSLSSV	0.108832	0.147628	0.20694	0.235677	0.305272	0.0606468	0.0856808	0.125723	0.145758	0.195711	0.0856284	0.0974457	0.131471	0.20823	0.268623	1.08386	1.18509	1.26926	1.30311	1.37302	0.0711323	0.0819413	0.113724	0.188143	0.248647		0.00776514	0.0100348	0.00541341	0.00192393	0.0129149	0.0284121	0.0122458	0.0162279	0.0146753	0.020259	0.0304725	0.0324508	0.0171931	0.0138531	0.01299	0.215358	0.012441	0.030307	0.00889707	0.00751073	0.00811159
188	196	VVTVPSSSL	1.58012	1.74439	1.94358	2.02537	2.197	1.03788	1.19105	1.38505	1.46722	1.64419	1.23297	1.3137	1.51923	1.89002	2.12688	1.51486	1.71629	1.88802	1.95808	2.10437	2.06368	2.1616	2.4025	2.81105	3.05736		0.109964	0.0410373	0.0190335	0.0427436	0.066575	0.0156841	0.0422297	0.0499775	0.014401	0.282521	0.0311311	0.0988131	0.086496	0.0291777	0.119856	0.00562191	0.0180772	0.0199607	0.0107081	0.0221185	0.0292821
188	200	VVTVPSSSLGTQT	2.79998	3.05424	3.35859	3.48241	3.74029	2.05031	2.3007	2.61003	2.73875	3.01186	1.81975	1.91829	2.16556	2.60173	2.87571	3.11936	3.40005	3.6315	3.7241	3.91441	3.03693	3.13828	3.38384	3.79128	4.03346		0.194969	0.175243	0.145983	0.184251	0.238154	0.179601	0.152711	0.182684	0.206079	0.247833	0.262963	0.354103	0.574058	0.592262	0.617559	0.076603	0.181915	0.378951	0.441315	0.552056	0.891663
189	200	VTVPSSSLGTQT	2.91011	3.13464	3.39976	3.50659	3.72733	2.33038	2.56121	2.83985	2.95391	3.19263	2.57441	2.66715	2.89286	3.27031	3.49625	2.96167	3.22886	3.44894	3.53692	3.71759	3.80821	3.8835	4.06204	4.34758	4.51185		0.356733	0.312445	0.171246	0.183655	0.234046	0.227437	0.190214	0.184114	0.134244	0.171333	0.191106	0.447846	0.774844	0.472669	0.639102	0.361898	0.139658	0.388025	0.45672	0.563398	0.801137
192	200	PSSSLGTQT	0.812218	0.950991	1.13089	1.20837	1.37763	1.17745	1.33413	1.52981	1.61186	1.7871						2.43326	2.58732	2.71173	2.76091	2.86097							0.0285613	0.0349358	0.0193516	0.00660339	0.0672008	0.281464	0.331294	0.213365	0.231104	0.222821						0.0776363	0.0203775	0.0532835	0.0222478	0.0142956
238	244	LGGPSVF	0.179087	0.301423	0.532448	0.660483	1.00461	0.213545	0.277526	0.370647	0.414191	0.51632	0.300006	0.335353	0.433535	0.640288	0.792239	1.27374	1.37481	1.45782	1.49097	1.55901	0.573763	0.642226	0.831151	1.22061	1.49778		0.0141083	0.0307166	0.019611	0.0378019	0.0329463	0.0179305	0.0246091	0.0176912	0.0284068	0.238945	0.00152638	0.0112636	0.016518	0.00138104	0.0326638	0.0170235	0.0166211	0.0178483	0.00958167	0.0168651	0.0161611
244	254	FLFPPKPKDTL	0.716447	0.91752	1.20174	1.3314	1.62781	0.581497	0.725409	0.924753	1.01465	1.21869	0.305156	0.364409	0.548214	1.01424	1.41146	1.50215	1.70604	1.88021	1.95134	2.09999	1.03331	1.12464	1.36524	1.82432	2.13129		0.0463556	0.0482933	0.0365185	0.084769	0.0945023	0.0374098	0.0387887	0.0517834	0.0608616	0.0526249	0.109734	0.109935	0.101251	0.0965589	0.167585	0.0150118	0.00448259	0.0404023	0.0396254	0.0253823	0.0205523
244	255	FLFPPKPKDTLM	0.81205	1.04408	1.37333	1.52392	1.86886	0.34617	0.519991	0.812255	0.962554	1.34316	0.50885	0.578044	0.775166	1.20763	1.53551	1.15913	1.37982	1.57676	1.65932	1.83566	0.891322	1.02071	1.39048	2.1941	2.78563		0.0865111	0.0915427	0.0879234	0.116661	0.124866	0.0760268	0.00102601	0.0132257	0	0.0714047	0.182648	0.0670842	0.0747742	0.0931612	0.129025	0.0120189	0.00873238	0.0272464	0.0630506	0.0994744	0.0271257
245	254	LFPPKPKDTL	0.869883	1.10456	1.4299	1.57586	1.90368	0.711088	0.904749	1.1757	1.2983	1.57635	0.674076	0.761486	1.00617	1.52189	1.89457	1.12422	1.31206	1.47623	1.54418	1.68771	1.39244	1.50623	1.79989	2.33636	2.67788		0.0342635	0.0454998	0.0389529	0.0618705	0.0773713	0.0570879	0.0775318	0.0707889	0.0511373	0.0507713	0.058224	0.0643873	0.0756857	0.104697	0.124523	0.0851823	0.0999431	0.109711	0.133188	0.124478	0.0841274
245	255	LFPPKPKDTLM	0.846679	1.09482	1.44683	1.60743	1.97365	0.698031	0.917505	1.23552	1.38294	1.724	0.658547	0.756457	1.03861	1.66335	2.13332	1.39208	1.60444	1.7881	1.86366	2.02247	1.39567	1.52825	1.87774	2.53925	2.97278		0.174103	0.123064	0.044769	0.144377	0.276978	0.0439145	0.0498306	0.0431729	0.0452267	0.0395459	0.0696897	0.0590922	0.0824723	0.063784	0.112696	0.0541588	0.0656458	0.188152	0.117176	0.0609804	0.0743714
246	255	FPPKPKDTLM	0.652539	0.822448	1.05871	1.16531	1.40681	0.225443	0.294264	0.394994	0.442297	0.553688	0.252815	0.295459	0.423193	0.729326	0.979968	1.24846	1.42431	1.57513	1.63686	1.76614	0.579321	0.665103	0.911975	1.45702	1.86571		0.00750318	0.0136413	0.0332316	0.0332731	0.0289424	0.0529458	0.0170961	0.0609294	0.0543762	0.0307488	0.0172344	0.0396048	0.0489434	0.037642	0.0741818	0.0143475	0.0201582	0.0590819	0.135087	0.159421	0.10628
247	254	PPKPKDTL	0.647488	0.805142	1.01884	1.11325	1.32268	0.693104	0.827894	1.004	1.08001	1.2458	0.505454	0.565224	0.729593	1.06574	1.30266	1.00962	1.13148	1.23414	1.27573	1.36202	1.04635	1.12534	1.32677	1.68706	1.91197		0.0511975	0.0513539	0.0202804	0.09887	0.0738474	0.0754473	0.0823915	0.110382	0.10731	0.0808847	0.0553324	0.0513292	0.0413405	0.0509333	0.0962706	0.0293484	0.036822	0.0380191	0.077756	0.0574715	0.0649703
247	255	PPKPKDTLM	0.625849	0.811113	1.07412	1.1941	1.46748	0.529361	0.672602	0.873417	0.96452	1.17183	0.486316	0.555505	0.753058	1.18397	1.50455	1.47479	1.57149	1.65	1.68114	1.74469	1.06573	1.16371	1.42045	1.90099	2.21253		0.0065707	0.0111909	0.00535243	0.0788434	0.0661624	0.0252681	0.0178341	0.0410854	0.0109917	0.0215879	0.0545106	0.054365	0.0570067	0.0717221	0.123923	0.0260256	0.0153471	0.0434474	0.0515745	0.0221708	0.0550951
250	256	PKDTLMI	1.21561	1.4389	1.724	1.84468	2.10283	0.987622	1.10704	1.25424	1.31537	1.44487	0.313365	0.344498	0.428661	0.597952	0.717712	0.217343	0.308508	0.404062	0.448153	0.550376	0.580227	0.63239	0.770628	1.03803	1.21974		0.00416345	0.0367354	0.0236895	0.0407541	0.00985734	0.0333177	0.0466858	0.022136	0.0423618	0.10633	0.0934817	0.117322	0.111908	0.083702	0.0886881	0.0249068	0.0249653	0.0120953	0.0175136	0.0207468	0.14636
256	263	ISRTPEVT	0.538094	0.646965	0.792319	0.856245	0.998412	0.379444	0.47087	0.597371	0.654445	0.784215	0.570436	0.614536	0.729597	0.946986	1.09235	1.80773	1.94201	2.05154	2.0951	2.18417	0.910562	0.964884	1.10241	1.34866	1.50541		0.0563256	0.134024	0.078368	0.0637025	0.197963	0.202983	0.182207	0.189918	0.215857	0.220706	0.0486852	0.0400693	0.084801	0.0750144	0.130658	0.0547166	0.0395025	0.0273742	0.0540126	0.0508632	0.0434183
256	264	ISRTPEVTC	0.666081	0.793326	0.961527	1.03498	1.1974	0.402363	0.503608	0.645052	0.709309	0.856294	0.497498	0.540159	0.653112	0.872278	1.02253	2.0152	2.17095	2.29837	2.34913	2.45308	0.853754	0.909857	1.05346	1.31581	1.48597		0.0466322	0.0440892	0.0369658	0.0346436	0.0583891	0.0530809	0.0720592	0.0271153	0.024354	0.072483	0.0474427	0.0226803	0.103522	0.0588303	0.180201	0.0647767	0.0919294	0.0468842	0.0632508	0.0480101	0.0424683
266	280	VVDVSHEDPEVKFNW	1.4483	1.71925	2.07534	2.23014	2.5709	0.990754	1.21245	1.51429	1.64889	1.95181	1.1409	1.25933	1.58052	2.22799	2.68476	3.44439	3.75208	4.00615	4.1079	4.31722	2.1184	2.26978	2.65887	3.3721	3.834		0.0856459	0.0865919	0.0924671	0.114435	0.173002	0.0489197	0.0557656	0.0648352	0.0459073	0.245745	0.0349943	0.0436858	0.0859038	0.0615798	0.129492	0.0362622	0.0541459	0.0498057	0.0609497	0.0595427	0.0552986
269	280	VSHEDPEVKFNW	1.2585	1.47747	1.76162	1.88403	2.1514	0.925502	1.11192	1.3605	1.46973	1.71241	1.05527	1.15019	1.40206	1.89092	2.22459	2.74411	2.98612	3.18564	3.26547	3.42954	1.87333	1.98313	2.25986	2.75066	3.05977		0.0491471	0.0443379	0.0454222	0.0566032	0.0834278	0.136042	0.0512118	0.0408447	0.0407972	0.205665	0.0311516	0.0318568	0.0710768	0.0466887	0.0948064	0.049715	0.0385609	0.0476434	0.0336997	0.0303547	0.042332
304	309	RVVSVL	0.0558462	0.0811933	0.122985	0.144337	0.198566	0.0261335	0.040032	0.0643	0.0772095	0.11123	0.0176612	0.0212175	0.0324755	0.0625774	0.0901283	0.920769	1.02113	1.10567	1.13995	1.21119	0.0175179	0.0249538	0.0566605	0.199055	0.396206		0.000924413	0.00955225	0.0157721	0.0141515	0.00574114	0.0167578	0.0104815	0.0124252	0.0211363	0.0337751	0.0183025	0.0126042	0.00599055	0.00842194	0.00784755	0.0182098	0.00712579	0.0131752	0.0405157	0.0622263	0.00471132
309	314	LTVLHQ	0.286235	0.386221	0.536696	0.608547	0.779678	0	0	0	0	0						0	0	0	0	0	0.471674	0.508275	0.603818	0.784487	0.905397		0.128461	0.11335	0.0136053	0.0125748	0.0317302	0.00442515	0.00763992	0.00991909	0.0142065	0.0202542						0.00216613	0.071472	0.00476779	0.0638892	0.00844061	0.00670132
309	321	LTVLHQDWLNGKE	0.00675082	0.0292004	0.148509	0.277639	0.952611	0.185955	0.306017	0.530719	0.655589	0.996184	0.437316	0.488649	0.631617	0.93516	1.16092	2.54167	2.84028	3.09254	3.19493	3.40793	0.315506	0.404539	0.717084	1.69498	2.67545		0.0582737	0.0719185	0.0663978	0.0525663	0.137754	0.23562	0.23432	0.252892	0.281828	0.25822	0.332986	0.421195	0.534478	0.228274	0.236226	0.310333	0.341559	0.365457	0.411661	0.54825	0.242632
310	317	TVLHQDWL	0.156754	0.282039	0.537533	0.687037	1.11025	0.178812	0.270036	0.425532	0.506553	0.715078	0.164939	0.200714	0.315852	0.62933	0.91592	1.48619	1.64144	1.77149	1.82403	1.93291	0.358681	0.427344	0.639113	1.16908	1.61385		0.097367	0.101479	0.112691	0.096395	0.115271	0.097989	0.0963603	0.107346	0.101195	0.18153	0.135209	0.135172	0.102998	0.106987	0.0975377	0.121952	0.107306	0.112184	0.119893	0.123735	0.10324
310	321	TVLHQDWLNGKE	0.358635	0.527459	0.806742	0.949205	1.30879	0.092223	0.18285	0.389817	0.521164	0.924989	0.194494	0.240672	0.393829	0.834063	1.25615	0.792119	1.02215	1.24361	1.34078	1.55656	0.43791	0.542992	0.890094	1.86431	2.75569		0.3507	0.22527	0.226275	0.22219	0.247315	0.0251927	0.0317323	0.131271	0.140698	0.0858987	0.236677	0.237072	0.236858	0.243295	0.253438	0.0269824	0.01943	0.0202994	0.0600236	0.0387649	0.240491
318	330	NGKEYKCKVSNKA	1.00831	1.22282	1.5119	1.63987	1.92607	0.716449	0.893087	1.13875	1.25	1.50378	0.927781	1.01588	1.25211	1.72009	2.04626	3.12064	3.39658	3.62441	3.71566	3.90337							0.0137046	0.0155742	0.00800859	0.0545191	0.0697376	0.0410409	0.55028	0.0463437	0.0246472	0.162877	0.0268516	0.0214052	0.0577315	0.0238396	0.0859468	0.020653	0.0357546	0.0175928	0.02388	0.0135515
322	351	YKCKVSNKALPAPIEKTISKAKGQPREPQV	3.30107	4.024	4.99391	5.42081	6.36833	2.13513	2.57679	3.16903	3.43031	4.01298	1.0433	1.19806	1.64851	2.67796	3.49032	6.19235	6.84049	7.38164	7.59975	8.05074	4.7286	4.99555	5.66626	6.84996	7.59247		0.204261	0.265052	0.0721354	0.151762	0.384547	0.188765	0.334841	0.29843	0.203135	0.296193	0.0731072	0.0583121	0.167574	0.115119	0.123746	0.0167578	0.0104815	0.0124252	0.0211363	0.0337751	0.0349943
337	351	KTISKAKGQPREPQV	1.7252	1.99301	2.3345	2.47981	2.79393	1.07351	1.29344	1.58769	1.71728	2.00582	1.48027	1.60899	1.94839	2.59914	3.03782	3.17671	3.46044	3.69472	3.78856	3.98158	2.75325	2.86676	3.14541	3.6183	3.90511		0.0864271	0.0727834	0.0534244	0.127124	0.206782	0.105437	0.0909857	0.131047	0.145504	0.182161	0.238555	0.253258	0.262149	0.334684	0.385216	0.0428479	0.0520267	0.0727622	0.0715027	0.0567054	0.25419
337	368	KTISKAKGQPREPQVYTLPPSRDELTKNQVSL	0.804743	0.97	1.19118	1.28862	1.50562	1.72472	2.14415	2.72547	2.98803	3.58553	2.08574	2.32716	2.99408	4.38174	5.38763	6.6896	7.30612	7.81688	8.02186	8.44428	4.94529	5.19674	5.82405	6.91905	7.60025		0.173047	0.114558	0.0682591	0.121816	0.183273	0.0252248	0.0517495	0.103552	0.147583	0.177043	0.063226	0.173272	0.345974	0.0938417	0.290515	0.20746	0.254703	0.150723	0.180468	0.804785	0.594681
340	351	SKAKGQPREPQV	0.804743	0.97	1.19118	1.28862	1.50562	0.431514	0.546711	0.709937	0.784854	0.957789	0.773309	0.840496	1.0184	1.36318	1.5989	2.47665	2.67734	2.84207	2.90782	3.0427	1.59118	1.67475	1.88381	2.2505	2.4796		0.0154509	0.0491842	0.0201668	0.0796546	0.0990706	0.244673	0.173838	0.132349	0.13314	0.0895604	0.110712	0.163017	0.140281	0.142401	0.174838	0.0885708	0.0908576	0.108387	0.111873	0.120781	0.342016
352	361	YTLPPSRDEL	0.455387	0.599556	0.810892	0.909985	1.14238	0.318232	0.40816	0.537236	0.59701	0.73605	0.626833	0.680324	0.821592	1.09408	1.27957	1.85677	1.9957	2.10939	2.15469	2.24751	1.06151	1.1323	1.31325	1.64245	1.85468		0.134537	0.139821	0.142843	0.140657	0.142608	0.137018	0.138781	0.146111	0.136114	0.208121	0.057622	0.0502764	0.0598808	0.0489243	0.0580259	0.0338663	0.0344501	0.307033	0.21974	0.0327885	0.062797
352	367	YTLPPSRDELTKNQVS	1.8786	2.16245	2.52318	2.67633	3.00679	0.865025	1.0669	1.34435	1.46894	1.75108	1.47113	1.60188	1.94801	2.61663	3.07072	2.32842	2.69024	3.00454	3.1342	3.4075							0.0823878	0.0589753	0.0634767	0.0724758	0.0786413	0.110694	0.0470978	0.05139	0.0217661	0.0497249	0.208531	0.225589	0.687822	0.74108	0.20611	0.0158334	0.025932	0.318633	2.27374e-13	0.163745
352	368	YTLPPSRDELTKNQVSL	1.69618	1.98186	2.3512	2.50994	2.85611	1.10666	1.34096	1.65671	1.79653	2.10936	1.70336	1.82873	2.15328	2.75726	3.15504	3.40127	3.74478	4.03106	4.14634	4.38455	2.61533	2.7443	3.06532	3.62342	3.96942		0.0990181	0.0438901	0.037388	0.0518204	0.0481398	0.113601	0.0263115	0.0849509	0.0395289	0.128471	0.0529554	0.0589119	0.140209	0.0854259	0.163078	0.0264041	0.0306026	0.0563704	0.0221756	0.0583483	0.165312
360	368	ELTKNQVSL	0.190215	0.268352	0.392663	0.454535	0.607814	0.0831365	0.1206	0.182242	0.213696	0.293503	1.3112	1.38218	1.56034	1.87467	2.07218	1.41984	1.63587	1.82319	1.90039	2.06299	1.54517	1.61766	1.7974	2.10793	2.29939		0.00542712	0.0155824	0.0112326	0.0202828	0.0137343	0.0391296	0.0389179	0.038448	0.0451896	0.106373	0.106247	0.095477	0.154508	0.100798	0.1017	0.0465766	0.286007	0.0560525	0.0695558	0.0818529	0.209726
362	368	TKNQVSL	0.341603	0.427065	0.546334	0.600481	0.724274	0.236705	0.305419	0.404778	0.451045	0.55921	0.488073	0.528617	0.635432	0.840779	0.980308	1.12528	1.27886	1.41054	1.46446	1.57742	0.623547	0.668715	0.785639	1.00353	1.14744		0.0431515	0.0183331	0.0124222	0.0186569	0.00774475	0.0986939	0.0806077	0.0836154	0.0877324	0.106205	0.099694	0.0877037	0.0984954	0.0752514	0.0559017	0.0488217	0.0645265	0.0586847	0.0666076	0.0588599	0.0504329
372	379	VKGFYPSD	0.491622	0.597249	0.739887	0.803127	0.944739	0.729118	0.852091	1.0111	1.07944	1.22849	0.707957	0.755348	0.876912	1.09981	1.24489	2.19361	2.29484	2.37573	2.40752	2.47189	0.822019	0.874558	1.00853	1.25148	1.40794		0.0484976	0.0456099	0.0556989	0.0578183	0.0553186	0.0727081	0.104165	0.173968	0.197647	0.185877	0.0903393	0.117468	0.0940823	0.091615	0.106215	0.152892	0.123449	0.133879	0.12233	0.144792	0.323103
372	381	VKGFYPSDIA	0.255642	0.389424	0.618773	0.738539	1.04671	0.0956902	0.173597	0.335276	0.431529	0.710578	0.572241	0.62234	0.755329	1.01449	1.1928	1.71643	1.91855	2.08928	2.15858	2.3027	0.855126	0.9354	1.14956	1.56878	1.85677		0.0217975	0.00279986	0.0253831	0.0779365	0.0885934	0.234588	0.154192	0.105271	0.134397	0.494003	0.153425	0.147333	0.16735	0.142661	0.142756	0.0383487	0.0193705	0.0147233	0.00708002	0.0549581	0.135158
382	398	VEWESNGQPENNYKTTP	0.410421	0.541079	0.734667	0.826401	1.04423	0.270299	0.370967	0.526852	0.603066	0.789137	3.08538	3.21162	3.5216	4.04804	4.36766	3.71551	3.99237	4.21889	4.30915	4.49406	0.705669	0.777364	0.972106	1.36754	1.65005		0.158307	0.292218	0.258697	0.198164	0.201256	0.32142	0.239714	0.428037	0.275325	0.310826	0.124732	0.146235	0.156411	0.144565	0.111838	0.0585094	0.103897	0.0516545	0.0197868	0.0212389	0.165819
383	393	EWESNGQPENN	1.20915	1.43724	1.73618	1.86577	2.15006	0.809705	1.03001	1.34044	1.48194	1.80563	0.194051	0.229916	0.340329	0.619522	0.860751	2.77061	2.95333	3.10158	3.16035	3.28024							0.0876353	0.0528393	0.113986	0.0588921	0.093326	0.0560869	0.154882	0.0041795	0.184654	0.181164	0.0257612	0.00469856	0.00714601	0.0226728	0.0270828	0.0278233	0.00225478	0.0749341	0.0367878	0.112825
384	393	WESNGQPENN	1.2746	1.4618	1.69843	1.79847	2.01356	0.82113	0.97435	1.17592	1.26364	1.45698	1.08343	1.16607	1.38048	1.78054	2.04414	2.6531	2.81497	2.9457	2.99738	3.10256							0.110273	0.124438	0.154684	0.199948	0.199446	0.125661	0.152908	0.177421	0.151259	0.195279	0.256091	0.373061	0.407271	0.600374	0.656033	0.0515449	0.031047	0.0568789	0.0307489	0.0929473
384	401	WESNGQPENNYKTTPPVL	1.65769	1.98351	2.41439	2.60242	3.01743	1.08114	1.32191	1.64935	1.79526	2.12342	1.42676	1.57062	1.95844	2.73096	3.26934	3.72241	4.01756	4.25977	4.35643	4.55473	2.72769	2.85706	3.17804	3.73305	4.07545		0.0743291	0.0793596	0.0781239	0.0970465	0.087384	0.410362	0.0833221	0.247926	0.11672	0.320252	0.117905	0.101256	0.189226	0.328724	0.444901	0.129793	0.106267	0.029513	0.0605993	0.0622248	0.248733
385	401	ESNGQPENNYKTTPPVL	1.5103	1.83281	2.26513	2.4555	2.87866	1.0318	1.25627	1.56018	1.69518	1.99798	1.25389	1.39081	1.7645	2.52451	3.06328	0.751075	1.01449	1.27853	1.39718	1.66603	2.758	2.87999	3.18101	3.69649	4.01171		0.0802823	0.0556086	0.0189566	0.0779421	0.024158	0.0818319	0.0504487	0.0847172	0.0401652	0.113816	0.0674151	0.154324	0.155388	0.0214885	0.106665	0.0181068	0.104945	0.0207675	0.00675093	0.189988	0.0768553
394	401	YKTTPPVL	0.584265	0.700602	0.854801	0.922199	1.07115	0.465438	0.558699	0.682948	0.737505	0.85866	0.418514	0.472355	0.623645	0.946759	1.18515	1.24713	1.34776	1.43052	1.46359	1.53152	0.862289	0.908357	1.02379	1.22681	1.35399		0.226862	0.0418754	0.0407996	0.0211184	0.0137372	0.0423789	0.0606684	0.0540835	0.0203313	0.144698	0.0189659	0.0133417	0.0369517	0.0175182	0.0300001	0.0203955	0.0215954	0.0303148	0.0200599	0.0223195	0.0341096
395	401	KTTPPVL	0.328302	0.424676	0.562928	0.626733	0.774219	0.285155	0.350704	0.440464	0.48066	0.571453	0.0916683	0.11666	0.203415	0.471056	0.738895	0.902262	0.983334	1.05053	1.07751	1.13313	0.492905	0.526973	0.614592	0.775896	0.881183		0.0358702	0.0429181	0.0632999	0.0248762	0.0154455	0.07903	0.110855	0.113228	0.0860802	0.187457	0.03702	0.0645766	0.0332839	0.121386	0.155207	0.0363565	0.0346533	0.0306288	0.0370824	0.0405771	0.0438529
402	407	DSDGSF	0.197599	0.254145	0.335643	0.373509	0.461866	0.144054	0.190773	0.260321	0.293387	0.372129	0.348987	0.379914	0.462156	0.622925	0.733856	1.05928	1.17799	1.27793	1.31842	1.40251	0.447339	0.48249	0.574421	0.748877	0.866033		0.010163	0.00811429	0.00495644	0.0108323	0.017883	0.013806	0.00770886	0.0193425	0.0115543	0.0789475	0.0114469	0.0154608	0.0469271	0.00345595	0.0334051	0.0840257	0.0192531	0.00752906	0.00696889	0.0125294	0.00596416
408	413	FLYSKL	0.0522363	0.0752432	0.112819	0.131896	0.180083	0.0335168	0.0502318	0.0787342	0.0936479	0.132364	0.0530043	0.0612804	0.0857815	0.143884	0.191701	0.971403	1.07148	1.15537	1.18928	1.25959	0.043921	0.051333	0.0736921	0.128515	0.174977		0.0358472	0.0293548	0.0364611	0.0405256	0.0289784	0.045301	0.0443755	0.0467268	0.0382754	0.0524807	0.0508811	0.0404683	0.0282744	0.0331981	0.028719	0.0446257	0.0479034	0.0330047	0.0435848	0.0545532	0.0482738
414	425	TVDKSRWQQGNV	2.03742	2.29305	2.60973	2.74175	3.02227	1.36361	1.5919	1.88667	2.01326	2.28906	1.66499	1.82315	2.2432	3.05443	3.6009	2.21601	2.53183	2.80319	2.91441	3.14752	3.22205	3.3425	3.63542	4.12387	4.41503		0.1399	0.147762	0.158979	0.192703	0.240572	0.0891764	0.11397	0.0996838	0.139271	0.312221	0.0781675	0.109989	0.175937	0.0553282	0.162464	0.0856701	0.0341113	0.0740275	0.0693638	0.116789	0.0628158
414	426	TVDKSRWQQGNVF	1.72772	1.99041	2.32452	2.46644	2.77284	1.19849	1.42552	1.72502	1.85561	2.14391	1.62418	1.76359	2.13011	2.82851	3.29614	2.30554	2.64311	2.93421	3.05378	3.30488	2.95668	3.0893	3.41597	3.97287	4.31146		0.0946255	0.0668711	0.0666308	0.077553	0.100514	0.447475	0.0861622	0.0850328	0.0858706	0.254628	0.0852186	0.0657866	0.140509	0.0630532	0.153116	0.035552	0.0461592	0.0569305	0.108152	0.130191	0.0720804
415	434	VDKSRWQQGNVFSCSVMHEA	0.179009	0.258992	0.390281	0.457174	0.626706	0.167554	0.245344	0.374676	0.441161	0.610997	0.509026	0.57289	0.753135	1.14524	1.44357	3.45162	3.82809	4.14528	4.2739	4.54129	0.931633	1.0274	1.28805	1.81913	2.19973		1.54525	0.645381	0.663259	0.669833	0.793408	0.364793	0.346813	0.369454	0.345061	0.338621	0.431184	0.312574	0.272686	0.239423	0.239411	0.136798	0.073207	0.0725081	0.0714318	0.0816884	0.227262
424	430	NVFSCSV	0.428289	0.526507	0.660942	0.721123	0.857027	0.252347	0.325561	0.431349	0.480577	0.595572	0.224447	0.262531	0.376884	0.652514	0.879756	2.07037	2.17637	2.26142	2.29492	2.3629	0.675894	0.745479	0.933335	1.30778	1.56822		0.105601	0.114182	0.114983	0.105191	0.104765	0.170741	0.169818	0.177896	0.176171	0.172141	0.0379954	0.105077	0.0472485	0.0339612	0.0592577	0.122592	0.133494	0.138267	0.128295	0.137041	0.0335348
432	449	HEALHNHYTQKSLSLSPG	1.72182	2.03634	2.44848	2.62732	3.02052	1.12744	1.38688	1.74227	1.90146	2.26114	2.04176	2.1799	2.53429	3.18389	3.60621	4.51489	4.8537	5.13063	5.24089	5.46665	3.18066	3.3311	3.70419	4.34869	4.74589		0.084727	0.0898113	0.0693858	0.0908448	0.170465	0.132061	0.123802	0.0831915	0.0643125	0.0590441	0.0895204	0.103607	0.171955	0.0858872	0.186009	0.0622063	0.0604824	0.0914982	0.0953731	0.0527389	0.0805263
434	449	ALHNHYTQKSLSLSPG	1.50712	1.7812	2.14013	2.29582	2.63797	0.978904	1.20505	1.51509	1.65405	1.96818	1.83878	1.96101	2.27396	2.84555	3.21596	3.80272	4.10636	4.35548	4.45489	4.6588	2.89792	3.02998	3.35655	3.91784	4.26219		0.142177	0.136969	0.152703	0.158165	0.183193	0.0991843	0.0914301	0.0990724	0.119656	0.351899	0.182768	0.117863	0.16825	0.179756	0.293172	0.0271392	0.0539331	0.0729993	0.091535	0.0735139	0.215956
436	449	HNHYTQKSLSLSPG	1.74992	2.0134	2.34803	2.49003	2.79633	1.31604	1.55381	1.86479	1.99955	2.29548	1.96211	2.0874	2.40608	2.98067	3.34807	3.61727	3.87879	4.09187	4.17654	4.34961	3.16818	3.27935	3.5495	4.00002	4.26902		0.0465224	0.0517621	0.025445	0.0368431	0.12742	0.0650472	0.0515819	0.0425463	0.0625103	0.172955	0.0777036	0.0773704	0.155359	0.0754956	0.157586	0.0461545	0.0666971	0.0807563	0.0489789	0.049157	0.0653402
[truncated: 4 more columns]
