# Supplementary material for: Hybrid Mass Spectrometry Applied across the Production of Antibody Biotherapeutics
Source: J Am Soc Mass Spectrom. 2024 Nov 22;36(1):44–57. doi: 10.1021/jasms.4c00253 (PMC11697328; doi:10.1021/jasms.4c00253)
Supplement: Supplementary file 3 — js4c00253_si_003.xlsx [file js4c00253_si_003.xlsx]

## Sheet: HDX Summary Table (Table S7)
Data Set	Buffer 1 - Ammonium Acetate	Buffer 2- Formulated Product	Buffer 3 - Purification Stage no.2	Buffer 4 - Purification Stage no.1	Buffer 5 - Perfusion Media
HDX reaction details	200mM ΝΗ4Αc, pDread = 7.3, 20 °C	20 mM Na Phosphate, 7.5% w/v Sucrose, 0.01% w/v Polysorbate 20 pDread = 6.4, 20 °C	350 mM Na-Acetate pDread = 6.4, 20 °C	50 mM Na-Acetate, pDread = 3.9, 20 °C	200mM NaCl, pDread = 8.4, 20 °C
HDX time course (min)	1,5,30,60,240	1,5,30,60,240	1,5,30,60,240	1,5,30,60,240	1,5,30,60,240
HDX control samples	Max Deuteration Experiments were not performed. The experiments were are of differential format, with close monitoring of pressures and temperatures. Bradykinin was used as a control for the different solution conditions and was used to normalise the data. More details in the Methods and Discussion Sections
Back-exchange (mean / IQR)
# of Peptides	47 (LC) / 98 (HC) = 145 (both)
Sequence coverage	96.2% (LC) and 94.4% (HC)
Average peptide length / Redundancy	14(LC) 12(HC) / 3.59(LC) 3.31(HC)
Replicates (biological or technical)	3 (technical)
Repeatability (average standard deviation)	0.13 (1, 240min), 0.11 (60min) 0.09 (5,30min)	0.13 (1, 5min), 0.10 (30,60min) 0.14 (240min)	0.15 (240min), 0.14 (60min), 0.10 (5,30min),0.08 (1min)	0.13 (240min), 0.12 (5min), 0.10 (60min), 0.09 (30min) 0.07 (1min)	0.21( 240min), 0.18 (60min), 0.17 (5min), 0.16 (30min), 0.14 (1min
Significant differences in HDX (delta HDX > X D)	1 Da.
